# Supplementary material for: Rapeseed Protein Isolate as a Sustainable Alternative to Soy Protein: A Case Study on Chicken Pâtés
Source: Foods. 2025 Nov 10;14(22):3841. doi: 10.3390/foods14223841 (PMC12651233; doi:10.3390/foods14223841)
Supplement: Supplementary file 1 [file foods-14-03841-s001.zip]

Archive with 1 entries (1 files):
- foods-3933088-supplementary.pdf
